# Supplementary material for: Investigation of Alogliptin-Loaded In Situ Gel Implants by 23 Factorial Design with Glycemic Assessment in Rats
Source: Pharmaceutics. 2022 Sep 5;14(9):1867. doi: 10.3390/pharmaceutics14091867 (PMC9501034; doi:10.3390/pharmaceutics14091867)
Supplement: Supplementary file 1 [file pharmaceutics-14-01867-s001.zip]

Archive with 1 entries (1 files):
- pharmaceutics-1848816-supplementary.pdf
